# Supplementary material for: Whole-genome analysis of mycobacteria from birds at the San Diego Zoo
Source: PLoS One. 2017 Mar 7;12(3):e0173464. doi: 10.1371/journal.pone.0173464 (PMC5340394; doi:10.1371/journal.pone.0173464)
Supplement: S1 File — (XLSX) [file pone.0173464.s001.xlsx]

## Sheet: Sequencing and assembly info
Information on sample sequencing, preparation protocol, read filtering, and assembly
	Number of			Preparation	Trimmomatic	Trimmomatic	Trimmomatic	Trimmomatic	Usage of
Sample IDs	samples	Sequencer	Read length	protocol	ILLUMINACLIP	CROP	SLIDINGWINDOW	MINLEN	R2.unpaired	Velvet k	SPAdes k
myc01 to 52 except 03, 28, 38, 41, & 44	47	HiSeq 2000	2x100 bp	Standard	No	No	10:20:00	100	Kept	63
myc03	1	HiSeq 2000	2x100 bp	Standard	Raw reads					45	21-77
myc44	1	HiSeq 2000	2x100 bp	Standard	Raw reads					27	21-77
myc28, 38, & 41	3	HiSeq 2000	2x100 bp	Standard	No	No	10:20:00	75	Kept	63	21-77
myc54 to 59 & 64 to 66	9	NextSeq 500	2x150 bp	Alternate	Yes	No	10:20:00	100	Neglected	99	21-121
myc54 to 57 & 66	5	MiSeq	2x301 bp	Alternate	Yes	150	10:20:00	100	Neglected	81	21-121
myc53, 60 to 63, 67, 69 to 115, 118, 120 to 123, & 126.run1	59	NextSeq 500	≤2x151 bp	Standard	No	No	10:20:00	100	Kept	81	21-121
myc68, 116, 117, 119, & 125	5	NextSeq 500	2x150 bp	Standard	No	No	10:30:00	100	Kept	81
myc124	1	NextSeq 500	2x150 bp	Standard	Bad reads
myc126.run2 & 127 to 132	1	NextSeq 500	2x150 bp	Standard	No	No	10:20:00	100	Kept	81
myc53	1	MiSeq	2x301 bp	Standard	Yes	250	10:20:00	100	Neglected	81	21-121
myc59, 61, 68, 85, 121, & 123	6	MiSeq	2x301 bp	Standard	Yes	150	10:20:00	100	Neglected	81
All Trimmomatic runs used LEADING:30
Trimmomatic runs with ILLUMINACLIP used TruSeq3-PE-2.fa:2:30:10
SPAdes k values for 21-77 were 21, 33, 55, & 77
SPAdes k values for 21-121 were 21, 33, 55, 77, 99, & 121
