# Supplementary material for: Whole-genome analysis of mycobacteria from birds at the San Diego Zoo
Source: PLoS One. 2017 Mar 7;12(3):e0173464. doi: 10.1371/journal.pone.0173464 (PMC5340394; doi:10.1371/journal.pone.0173464)
Supplement: S2 File — (XLSX) [file pone.0173464.s002.xlsx]

## Sheet: Sample info by species
Sample information by species
												Raw	Filtered		Average		Length of	Matching/
	Dated				Raw read	Filtered read	Assem-	Assem-		N50	Assembled	read	read	Best matching species and strain in	nucleotide	Matching	best NCBI	NCBI
Sample ID	bird ID	Bird species	Tissue	Sequencer	length (bp)	length (bp)	bler	bler k	Contigs	length (bp)	length (bp)	coverage	coverage	NCBI RefSeq database	identity (%)	length (bp)	strain (bp)	length (%)	Sample ID	Comments
123 mycobacterial samples from 105 birds
Birds with one sample and one M. avium genotype found
myc01	20011208	Zoe's imperial pigeon	intestine	HiSeq	4111218200	2139920900	Velvet	63	112	137669	4880118	842.442	438.498	Mycobacterium avium avium ATCC 25291	99.92	4872255	4857995	100.294	myc01
myc02	20020925	Southern squatter pigeon	liver	HiSeq	3356250600	1648602300	Velvet	63	143	88762	4870750	689.062	338.47	Mycobacterium avium avium ATCC 25291	99.92	4861951	4857995	100.081	myc02
myc04	20090222	White-faced whistling duck	liver	HiSeq	3541704000	1802338200	Velvet	63	122	91115	4862891	728.312	370.631	Mycobacterium avium avium ATCC 25291	99.92	4892194	4857995	100.704	myc04
myc05	20020623	Purple-throated fruit crow	liver	HiSeq	4608097000	2274748900	Velvet	63	177	66633	4868916	946.432	467.198	Mycobacterium avium avium ATCC 25291	99.92	4863141	4857995	100.106	myc05
myc06	20120428	Bar-headed goose	liver	HiSeq	3787190600	1911881700	Velvet	63	153	73469	4846584	781.414	394.48	Mycobacterium avium avium ATCC 25291	99.91	4842142	4857995	99.6737	myc06
myc08	20030913	Cabot's tragopan	lung	HiSeq	4405999400	2426629100	Velvet	63	725	17755	5187238	849.392	467.808	Mycobacterium avium MAV_061107_1842	99.78	5219965	5320946	98.1022	myc08
myc09	20060208	Crested wood partridge	liver	HiSeq	4469868000	2318470800	Velvet	63	212	64578	5102310	876.048	454.396	Mycobacterium avium MAV_061107_1842	99.59	5150562	5320946	96.7979	myc09
myc10	20030608	Smew	liver swab	HiSeq	4729787400	2333692400	Velvet	63	195	51650	4851943	974.823	480.981	Mycobacterium avium avium ATCC 25291	99.91	4866492	4857995	100.175	myc10
myc12	20020530	Papuan mountain pigeon	liver	HiSeq	3252054400	1363599800	Velvet	63	229	40907	4635986	701.481	294.134	Mycobacterium avium avium ATCC 25291	99.95	4631201	4857995	95.3315	myc12
myc13	20040406	White-faced whistling duck	liver	HiSeq	3984116600	1636890700	Velvet	63	190	52890	4853248	820.918	337.277	Mycobacterium avium avium ATCC 25291	99.92	4849490	4857995	99.8249	myc13
myc14	20040617	Bronze-winged duck	liver	HiSeq	4584730000	2003589800	Velvet	63	164	68662	4837740	947.701	414.158	Mycobacterium avium avium ATCC 25291	99.91	4832921	4857995	99.4839	myc14
myc15	20120604	Swan goose	kidney granuloma	HiSeq	2698356600	1043690500	Velvet	63	177	58558	4863480	554.82	214.597	Mycobacterium avium avium ATCC 25291	99.91	4855037	4857995	99.9391	myc15
myc16	20070925	Blue-bellied roller	liver	Hi Seq	3542148000	1573974500	Velvet	63	173	57630	4859025	728.983	323.928	Mycobacterium avium avium ATCC 25291	99.92	4852809	4857995	99.8932	myc16
myc17	20040321	Canvasback	liver	HiSeq	3447858200	1483930800	Velvet	63	214	44211	4841370	712.166	306.511	Mycobacterium avium avium ATCC 25291	99.92	4838663	4857995	99.6021	myc17
myc18	20061217	Redhead	spleen	HiSeq	3727923200	1458995200	Velvet	63	209	50061	4828492	772.068	302.164	Mycobacterium avium avium ATCC 25291	99.92	4825842	4857995	99.3381	myc18
myc19	20030701	Swan goose	lung	HiSeq	4572771400	2027839400	Velvet	63	224	51388	4852375	942.378	417.907	Mycobacterium avium avium ATCC 25291	99.91	4844914	4857995	99.7307	myc19
myc23	20050820	Zoe's imperial pigeon	liver	HiSeq	4008539200	1763046000	Velvet	63	189	54166	4847135	826.991	363.73	Mycobacterium avium avium ATCC 25291	99.92	4842143	4857995	99.6737	myc23
myc25	20120426	Patagonian crested duck	liver	HiSeq	1945755600	1519121100	Velvet	63	184	66227	4850331	401.159	313.199	Mycobacterium avium avium ATCC 25291	99.92	4845289	4857995	99.7385	myc25
myc26	20121112	Scaly-sided merganser	liver and spleen	HiSeq	1066420200	816034300	Velvet	63	153	73022	4848250	219.96	168.315	Mycobacterium avium avium ATCC 25291	99.91	4845302	4857995	99.7387	myc26
			(pooled)
myc29	20080509	Chinese monal	lung	HiSeq	965457000	774890300	Velvet	63	332	33307	5043667	191.42	153.636	Mycobacterium avium MAV_061107_1842	99.61	5096507	5320946	95.782	myc29
myc30	20071127	Eastern white-bellied bustard	liver	HiSeq	1086466800	769852000	Velvet	63	239	41699	4854647	223.799	158.58	Mycobacterium avium avium ATCC 25291	99.92	4858975	4857995	100.02	myc30
myc31	20050906	Canvasback	liver	HiSeq	2328900000	1857772500	Velvet	63	173	58551	4858417	479.354	382.382	Mycobacterium avium avium ATCC 25291	99.92	4854060	4857995	99.919	myc31
myc32	20091105	Mandarin duck	spleen	HiSeq	979969800	692398900	Velvet	63	187	51316	4858384	201.707	142.516	Mycobacterium avium avium ATCC 25291	99.91	4854322	4857995	99.9244	myc32
myc33	20120115	Mandarin duck	liver	HiSeq	1536622000	1218858400	Velvet	63	150	81823	4853523	316.599	251.129	Mycobacterium avium avium ATCC 25291	99.92	4848473	4857995	99.804	myc33
myc34	20100711	Snowy-crowned robin chat	lung	HiSeq	1575733600	1267670300	Velvet	63	286	53244	5470062	288.065	231.747	Mycobacterium avium avium DT 78	99.41	4838965	4959832	97.5631	myc34
myc36	20030520	Northern yellow-breasted fruit dove	lung	HiSeq	2150591600	1717538100	Velvet	63	229	71299	5124994	419.628	335.13	Mycobacterium avium hominissuis 101	99.4	4884726	5465242	89.378	myc36	Similar match to M. avium 104
myc38	20070821	Cabot's tragopan	oral mass	HiSeq	313055000	164626718	Velvet	63	480	22842	5064226	61.8169	32.5078	Mycobacterium avium MAV_061107_1842	99.61	5104993	5320946	95.9415	myc38	Low coverage, so used reads as short as 75 bp
myc39	20110610	Mandarin duck	lung	HiSeq	713092000	572445000	Velvet	63	398	24111	4816868	148.041	118.842	Mycobacterium avium avium ATCC 25291	99.92	4815143	4857995	99.1179	myc39
myc40	20051125	White-faced whistling duck	mass	HiSeq	955306600	761561500	Velvet	63	360	26411	4801141	198.975	158.621	Mycobacterium avium avium ATCC 25291	99.92	4796683	4857995	98.7379	myc40
myc41c	20030414	Red-crested pochard	liver	HiSeq.c	314859600	251443662	Velvet	63	257	40013	4847742	64.9497	51.8682	Mycobacterium avium avium ATCC 25291	99.9	4846613	4857995	99.7657	myc41c	Combination of two repeat runs; low coverage, so used reads as short as 75 bp
myc42c	20130417	Mandarin duck	spleen	HiSeq.c	864245800	665346600	Velvet	63	293	34689	4839071	178.597	137.495	Mycobacterium avium avium ATCC 25291	99.92	4831549	4857995	99.4556	myc42c	Combination of three repeat runs
myc45	20130902	Red-breasted goose	spleen	HiSeq	1022427800	764130800	Velvet	63	292	31698	4808110	212.647	158.925	Mycobacterium avium avium ATCC 25291	99.92	4807857	4857995	98.9679	myc45
myc46	20090418	Mandarin duck	liver	HiSeq	1139449000	894457600	Velvet	63	170	58551	4849734	234.951	184.434	Mycobacterium avium avium ATCC 25291	99.92	4843727	4857995	99.7063	myc46
myc49	20140711	Mandarin duck	lung	HiSeq	747120800	602628100	Velvet	63	454	20501	4783559	156.185	125.979	Mycobacterium avium avium ATCC 25291	99.91	4784724	4857995	98.4917	myc49
myc50	20141006	Eastern white-bellied bustard	heart nodule	HiSeq	840079800	677795300	Velvet	63	465	19504	4809532	174.67	140.927	Mycobacterium avium avium ATCC 25291	99.92	4813677	4857995	99.0877	myc50
myc51	20140207	Blue-crowned motmot	liver	HiSeq	1812149200	1512205800	Velvet	63	444	25238	5147578	352.039	293.77	Mycobacterium avium 104	99.58	5164109	5475491	94.3132	myc51	Similar match to M. avium hominissuis 101
myc52	20140527	Mandarin duck	granuloma	HiSeq	1613600200	1345900100	Velvet	63	423	20429	4729055	341.21	284.602	Mycobacterium avium avium ATCC 25291	99.91	4738742	4857995	97.5452	myc52
myc56a1	19940128	Hartlaub's duck	liver	NextSeq.a1	2126557800	1850526113	Velvet	99	1673	3567	3928271	541.347	471.079	Mycobacterium avium avium ATCC 25291	99.88	3974569	4857995	81.815	myc56a1
"	"	"	"	"	2126557800	1850526113	SPAdes	21-121	785	16122	4878208	435.93	379.345	"	99.85	4951953	4857995	101.934	"
myc56Mia	"	"	"	MiSeq.a	1909564468	413712676	Velvet	81	1907	3234	4200567	454.597	98.4897	"	99.89	4241747	4857995	87.3148	myc56Mia	MiSeq.a; no SNPs different from NextSeq.a1
"	"	"	"	"	1909564468	413712676	SPAdes	21-121	895	11349	4821448	396.056	85.8067	"	99.88	4856723	4857995	99.9738	"
myc84	20121120	Fairy bluebird	intestine	NextSeq	1917078508	1847985493	Velvet	81	111	130498	5039321	380.424	366.713	Mycobacterium avium XTB13-223	99.72	5169767	5083913	101.689	myc84	Similar to MAV 104
myc86	20150621	Sociable weaver	liver	NextSeq	1821793378	1747478505	Velvet	81	184	103462	5546369	328.466	315.067	Mycobacterium avium 104	99.73	5668700	5475491	103.529	myc86
myc94	20011217	Goldie's lorikeet	shoulder mass	NextSeq	1836769686	1767655773	Velvet	81	113	163648	5109925	359.451	345.926	Mycobacterium avium MAV_061107_1842	99.54	5258519	5320946	98.8268	myc94
myc104	19951124	Northern red-billed pigeon	lung	NextSeq	2126515941	2051198318	Velvet	81	85	170876	4891904	434.701	419.305	Mycobacterium avium avium ATCC 25291	99.95	4900599	4857995	100.877	myc104
Birds with two samples and same M. avium genotype found in both, plus two non-mycobacterial genotypes found in one
myc53	19951026	Northern red-billed pigeon	lung	NextSeq	12104724940	11498144461	Velvet	81	542	119526	12933369	935.93	889.029	Paenibacillus MAEPY1 +	97.35	5927016	7478507	79.254	myc53
														Mycobacterium avium avium ATCC 25291 +	99.76	37574	4857995	0.773447
														Brevibacillus brevis NBRC 100599	96.14	194849	6296436	3.09459
"	"	"	"	"	12104724940	11498144461	SPAdes	21-121	2286	181482	18404233	657.714	624.755	Paenibacillus MAEPY1 +	97.3	6236989	7478507	83.3989	"
														Mycobacterium avium avium ATCC 25291 +	99.95	4919324	4857995	101.262
														Brevibacillus choshinensis DSM 8552	96.42	2389770	6279095	38.0591		Almost as good match to B. brevis NBRC 100599
myc53Mic	"	"	"	MiSeq.c	2368907926	1249188667	Velvet	127	1126	37631	12698856	186.545	98.3702	Paenibacillus MAEPY1 +	97.37	5665983	7478507	75.7636	myc53Mic
														Mycobacterium avium avium ATCC 25291 +	99.63	32831	4857995	0.675814
														Brevibacillus brevis NBRC 100599	96.01	309316	6296436	4.91256
"	"	"	"	"	2368907926	1249188667	SPAdes	21-121	2327	101592	17189134	137.814	72.6732	Paenibacillus MAEPY1 +	97.34	6008793	7478507	80.3475	"	MiSeq; combination of two repeat runs; cropped to 250 bp instead of 150 bp;
														Mycobacterium avium avium ATCC 25291 +	99.8	4075997	4857995	83.9029		no SNPs in M. avium different from NextSeq
														Brevibacillus choshinensis DSM 8552	96.78	850467	6279095	13.5444		Almost as good match to B. brevis NBRC 100599
myc54a1	"	"	liver	NextSeq.a1	938129700	816404177	Velvet	99	2036	2169	3376491	277.842	241.791	Mycobacterium avium avium ATCC 25291	99.93	3419838	4857995	70.3961	myc54a1	No SNPs in M. avium different from myc53
"	"	"	"	"	938129700	816404177	SPAdes	21-121	2168	5991	4968354	188.821	164.321	"	99.85	4728540	4857995	97.3352	"
myc54Mia	"	"	"	MiSeq.a	821949730	160294112	Velvet	81	3592	1396	3796506	216.502	42.2215	"	99.92	3842414	4857995	79.0946	myc54Mia	MiSeq.a; no SNPs different from NextSeq.a1
"	"	"	"	"	821949730	160294112	SPAdes	21-121	2123	3819	4555209	180.442	35.1892	"	99.86	4582560	4857995	94.3303	"
myc55a1	20030512	Bartlett's bleeding-heart dove	liver	NextSeq.a1	2554195500	2203120072	Velvet	99	1452	4295	4073662	627.002	540.821	Mycobacterium avium avium ATCC 25291	99	4117847	4857995	84.7643	myc55a1	No SNPs different from myc63
"	"	"	"	"	2554195500	2203120072	SPAdes	21-121	754	15847	4913815	519.799	448.352	"	99.87	4981650	4857995	102.545	"
myc55Mia	"	"	"	MiSeq.a	1958801446	420599328	Velvet	81	1638	4043	4350063	431	118	"	99.9	4392414	4857995	90.4162	myc55Mia	MiSeq.a; no SNPs different from NextSeq.a1
"	"	"	"	"	1958801446	420599328	SPAdes	21-121	756	12926	4849926	431	118	"	99.89	4885408	4857995	100.564	"
myc63	"	"	spleen	NextSeq	1988348821	1919565554	Velvet	81	90	126297	4881964	407.285	393.195	Mycobacterium avium avium ATCC 25291	99.9	4894211	4857995	100.745	myc63
myc61	20031024	Bartlett's bleeding-heart dove	lung	NextSeq	1328569582	1278320509	Velvet	81	252	40010	4855981	273.594	263.247	Mycobacterium avium avium ATCC 25291	99.91	4874376	4857995	100.337	myc61	No SNPs different from myc62
myc61Mi1	"	"	"	MiSeq.1	2595624136	956829220	Velvet	81	130	85166	4847670	535.437	197.379	"	99.92	4846602	4857995	99.7655	myc61Mi1	MiSeq.1; no SNPs different from NextSeq
myc62	"	"	liver	NextSeq	1882227227	1815419224	Velvet	81	81	126268	4800919	392.056	378.14	Mycobacterium avium avium ATCC 25291	99.9	4813152	4857995	99.0769	myc62
Birds with two samples and two slightly different M. avium genotypes found
myc58	2.0131e+07	White-faced whistling duck	liver	NextSeq	2133329739	2058971742	Velvet	81	107	105894	4862263	438.752	423.46	Mycobacterium avium avium ATCC 25291	99.92	4864882	4857995	100.142	myc58
myc85	2.0131e+07	"	lung	NextSeq	1982223556	1909666544	Velvet	81	217	42089	4846815	408.974	394.004	Mycobacterium avium avium ATCC 25291	99.9	4866440	4857995	100.174	myc85	Five SNPs different from myc58
myc85Mi	"	"	"	MiSeq	1236768064	478183892	Velvet	81	272	33555	4846420	255.192	98.6674	"	99.92	4854276	4857995	99.9234	myc85Mi	MiSeq; no SNPs different from NextSeq
myc59a	2.00104e+07	Old World comb duck	coelomic nodules	NextSeq.a	5372670900	4740114336	Velvet	99	89	121653	4866198	1104.08	974.09	Mycobacterium avium avium ATCC 25291	99.9	4883995	4857995	100.535	myc59a
myc59Mi	"	"	"	MiSeq	2530821846	942194806	Velvet	81	188	45624	4847520	522.086	194.366	"	99.92	4848798	4857995	99.8107	myc59Mi	MiSeq; no SNPs different from NextSeq.a
myc60	2.00104e+07	"	liver	NextSeq	1760744704	1695547972	Velvet	81	87	140079	4774856	368.753	355.099	Mycobacterium avium avium ATCC 25291	99.9	4787612	4857995	98.5512	myc60	Two SNPs different from myc59a
Bird with one sample and two very different M. avium genotypes found
myc21	20090702	Malayan long-tailed parakeet	lung	HiSeq	5074425000	2118340900	Velvet	63	1880	9799	5662053	896.216	374.129	Mycobacterium avium MAV_061107_1842 +	99.57	5292426	5320946	99.464	myc21	Two genotypes separated by thousands of SNPs
														Mycobacterium avium 104	99.51	5152135	5475491	94.0945
Bird with three samples and three very different M. avium genotypes found
myc27	2.00204e+07	Cabot's tragopan	intestine	HiSeq	1020959400	826378000	Velvet	63	465	23597	5314984	192.091	155.481	Mycobacterium avium MAV_061107_1842	99.59	5140011	5320946	96.5996	myc27
myc37	2.00204e+07	"	liver	HiSeq	1313421200	973939100	Velvet	63	230	73364	5233351	250.971	186.102	Mycobacterium avium MAV_061107_1842	99.56	5225525	5320946	98.2067	myc37	Many SNPs different from myc27 and myc48
myc48	2.00204e+07	"	liver	HiSeq	656314800	527299200	Velvet	63	558	19109	5173597	126.859	101.921	Mycobacterium avium MAV_061107_1842	99.56	5144094	5320946	96.6763	myc48	Many SNPs different from myc27 and myc37
Birds with one sample and one M. fortuitum genotype found
myc07	20040711	Blue-crowned hanging parrot	liver	HiSeq	2808765200	1229994400	Velvet	63	506	33667	6805534	412.718	180.734	Mycobacterium fortuitum fortuitum DSM 46621	99.1	5804674	6300050	92.137	myc07	Similar match to M. VKM Ac-1817D
myc20	20090506	Crested jay	lung	HiSeq	3393672600	1457084100	Velvet	63	201	98725	6422732	528.385	226.864	Mycobacterium fortuitum fortuitum DSM 46621	98.87	5824603	6300050	92.4533	myc20	Similar match to M. VKM Ac-1817D
Birds with one sample and one M. genavense genotype found
myc47	20140826	Blue-winged siva	eye mass	HiSeq	803700000	655402800	Velvet	63	153	55132	4907939	163.755	133.539	Mycobacterium genavense ATCC 51234	99.99	4935430	4936071	99.987	myc47
myc64a1	19920331	Yellow-faced myna	liver	NextSeq.a1	1738854900	1460987606	Velvet	99	1986	2282	3488558	498.445	418.794	Mycobacterium genavense ATCC 51234	99.98	3514860	4936071	71.2076	myc64a1
"	"	"	"	"	1738854900	1460987606	SPAdes	21-121	1992	6784	4915845	353.725	297.2	"	99.93	4737583	4936071	95.9788	"
myc65a	20001219	White-bellied imperial pigeon	liver	NextSeq.a	5977634400	5195720843	Velvet	99	472	16971	4770955	1252.92	1089.03	Mycobacterium genavense ATCC 51234	99.99	4802441	4936071	97.2928	myc65a
myc70	20040317	Yellow-breasted fruit dove	intestine	NextSeq	1539494654	1470256877	Velvet	81	59	214507	4904099	313.92	299.802	Mycobacterium genavense ATCC 51234	100	4937640	4936071	100.032	myc70
myc75	20041214	Malayan long-tailed parakeet	liver	NextSeq	1419689637	1363402942	Velvet	81	49	214499	4912812	288.977	277.52	Mycobacterium genavense ATCC 51234	100	4946863	4936071	100.219	myc75
myc77	20070919	Sulawesi superb fruit dove	kidney	NextSeq	1239411948	1181885092	Velvet	81	53	181562	4897090	253.092	241.344	Mycobacterium genavense ATCC 51234	99.99	4931320	4936071	99.9037	myc77
myc78	20080201	Golden-headed manakin	liver	NextSeq	1443863848	1392006497	Velvet	81	74	157238	4757086	303.519	292.617	Mycobacterium genavense ATCC 51234	99.99	4790412	4936071	97.0491	myc78
myc81	20101027	Western golden-hooded tanager	liver	NextSeq	1895366965	1837074326	Velvet	81	58	213072	4845872	391.13	379.101	Mycobacterium genavense ATCC 51234	99.99	4879809	4936071	98.8602	myc81
myc88	19970512	Siberian goldfinch	liver	NextSeq	1625246350	1571310768	Velvet	81	46	234216	4906690	331.231	320.238	Mycobacterium genavense ATCC 51234	99.99	4942445	4936071	100.129	myc88
myc89	20000323	Continental chaffinch	lung	NextSeq	1818058911	1757029983	Velvet	81	46	273659	4916640	369.777	357.364	Mycobacterium genavense ATCC 51234	100	4952724	4936071	100.337	myc89
myc93	19960823	Gouldian finch	lung	NextSeq	2204920633	2126458856	Velvet	81	41	271143	4892012	450.719	434.68	Mycobacterium genavense ATCC 51234	99.99	4928338	4936071	99.8433	myc93
myc97	20050102	Red-faced lovebird	bone	NextSeq	1522047016	1471292075	Velvet	81	50	243907	4985340	305.305	295.124	Mycobacterium genavense ATCC 51234	98.7	4586612	4936071	92.9203	myc97	Outlier
myc98	20120503	Western fairy bluebird	liver	NextSeq	1795101259	1736883627	Velvet	81	43	238017	4908002	365.75	353.888	Mycobacterium genavense ATCC 51234	100	4942107	4936071	100.122	myc98
myc99	20080304	Eastern blue-necked tanager	intestine	NextSeq	2029176541	1957248676	Velvet	81	45	238017	4912462	413.067	398.425	Mycobacterium genavense ATCC 51234	99.99	4947492	4936071	100.231	myc99
myc100	20070921	Sulawesi superb fruit dove	liver	NextSeq	1856791107	1794872522	Velvet	81	38	326453	4915311	377.757	365.16	Mycobacterium genavense ATCC 51234	99.99	4950134	4936071	100.285	myc100
myc101	20061227	Superb fruit-dove	liver	NextSeq	1923643488	1859147051	Velvet	81	43	238017	4913697	391.486	378.36	Mycobacterium genavense ATCC 51234	99.99	4948113	4936071	100.244	myc101
myc103	20150629	White double-toothed barbet	liver	NextSeq	1676806427	1618583390	Velvet	81	34	442139	4915883	341.1	329.256	Mycobacterium genavense ATCC 51234	99.99	4950285	4936071	100.288	myc103
myc108	19981027	Northern carmine bee-eater	spleen	NextSeq	1357229075	1300060130	Velvet	81	59	214570	4912806	276.264	264.627	Mycobacterium genavense ATCC 51234	99.99	4946937	4936071	100.22	myc108
myc109	20140516	Gouldian finch	liver	NextSeq	1780545651	1724576442	Velvet	81	72	140477	4907210	362.843	351.437	Mycobacterium genavense ATCC 51234	99.99	4940143	4936071	100.082	myc109
myc111	20150407	Fairy bluebird	lung	NextSeq	1037169300	979927895	Velvet	81	392	20052	4804102	215.892	203.977	Mycobacterium genavense ATCC 51234	99.99	4835166	4936071	97.9558	myc111
myc112	19950323	Gouldian finch	lung	NextSeq	1091114254	1033762573	Velvet	81	263	35423	4851110	224.921	213.098	Mycobacterium genavense ATCC 51234	99.99	4884837	4936071	98.962	myc112
myc114	20150729	Violceuos euphonia	liver	NextSeq	1657152828	1601498634	Velvet	81	110	89517	4902372	338.031	326.678	Mycobacterium genavense ATCC 51234	99.98	4939048	4936071	100.06	myc114
myc122	20120707	Wompoo fruit dove	liver	NextSeq	1796897692	1741339798	Velvet	81	45	234115	4913756	365.687	354.381	Mycobacterium genavense ATCC 51234	99.99	4950329	4936071	100.289	myc122
myc126c	20020818	White-bearded manakin	liver	NextSeq	3742138643	3262877063	Velvet	81	3253	1802	3794531	986.193	859.889	Mycobacterium genavense ATCC 51234	99.98	3796305	4936071	76.9094	myc126c
"	"	"	"	"	3742138643	3262877063	SPAdes	21-121	2340	3988	4783763	782.258	682.073	"	99.98	4626008	4936071	93.7184	"	Combination of two repeat runs
myc128	20140918	Double barred finch	liver	NextSeq	4696970700	4355580744	Velvet	81	111	108166	4903617	957.858	888.238	Mycobacterium genavense ATCC 51234	99.98	4938882	4936071	100.057	myc128
myc129	20140324	Superb fruit dove	lung	NextSeq	4687031700	4316461879	Velvet	81	151	74633	4867496	962.925	886.793	Mycobacterium genavense ATCC 51234	99.99	4901673	4936071	99.3031	myc129
myc130	20100228	Golden-headed manakin	liver	NextSeq	4055272200	3780176871	Velvet	81	113	98380	4915223	825.043	769.075	Mycobacterium genavense ATCC 51234	99.99	4950568	4936071	100.294	myc130
myc131	20151220	Swallow tanager	liver	NextSeq	5399896500	5015243297	Velvet	81	71	144085	4888787	1104.55	1025.87	Mycobacterium genavense ATCC 51234	99.98	4922852	4936071	99.7322	myc131
myc132	20040707	Indochinese bar-throated minla	lung	NextSeq	5923714800	5529551497	Velvet	81	86	115655	4885874	1212.42	1131.74	Mycobacterium genavense ATCC 51234	99.98	4918302	4936071	99.64	myc132
Birds with two samples and same M. genavense genotype found in both
myc66a	20070406	Papuan mountain pigeon	lung	NextSeq.a	5752597200	4717640091	Velvet	99	113	86366	4901141	1173.73	962.56	Mycobacterium genavense ATCC 51234	99.99	4937556	4936071	100.03	myc66a
myc66Mia	"	"	"	MiSeq.a	4141248902	979822183	Velvet	81	119	87337	4911679	843.143	199.488	"	99.99	4946652	4936071	100.214	myc66Mia	MiSeq.a; no SNPs different from NextSeq.a
myc102	"	"	liver	NextSeq	2016474883	1952514974	Velvet	81	40	398699	4912776	410.455	397.436	Mycobacterium genavense ATCC 51234	99.99	4948395	4936071	100.25	myc102	No SNPs different from myc66a
myc72	20060412	Superb fruit dove	liver	NextSeq	1191634008	1134835516	Velvet	81	46	203817	4915201	242.439	230.883	Mycobacterium genavense ATCC 51234	99.99	4950544	4936071	100.293	myc72
myc76	"	"	lung	NextSeq	1657506390	1583835555	Velvet	81	52	238008	4913514	337.336	322.343	Mycobacterium genavense ATCC 51234	99.99	4948083	4936071	100.243	myc76	No SNPs different from myc72
myc73	20040312	Northern magnificent fruit dove	lung	NextSeq	1336194490	1279229491	Velvet	81	41	215314	4914729	271.876	260.285	Mycobacterium genavense ATCC 51234	99.99	4947498	4936071	100.231	myc73
myc92	"	"	proximal intestine	NextSeq	1630111633	1574833984	Velvet	81	39	273667	4914347	331.705	320.456	Mycobacterium genavense ATCC 51234	99.99	4948047	4936071	100.243	myc92	No SNPs different from myc73
myc74	20041120	Luzon grey necked imperial pigeon	liver	NextSeq	1410726931	1349276242	Velvet	81	48	214662	4914031	287.081	274.576	Mycobacterium genavense ATCC 51234	99.99	4947931	4936071	100.24	myc74
myc116	"	"	lung	NextSeq	13318874400	4145533724	Velvet	81	118	83208	4907015	2714.25	844.818	Mycobacterium genavense ATCC 51234	99.99	4939719	4936071	100.074	myc116	No SNPs different from myc74
myc79	20101006	Wompoo fruit dove	duodenum	NextSeq	1538177368	1474424013	Velvet	81	48	195192	4916097	312.886	299.918	Mycobacterium genavense ATCC 51234	99.99	4952589	4936071	100.335	myc79
myc80	"	"	liver	NextSeq	1221065651	1157899190	Velvet	81	55	170328	4914003	248.487	235.633	Mycobacterium genavense ATCC 51234	99.99	4948620	4936071	100.254	myc80	No SNPs different from myc79
myc82	20110425	Spangled cotinga	small intestine	NextSeq	1857238902	1801540487	Velvet	81	43	326475	4911281	378.158	366.817	Mycobacterium genavense ATCC 51234	99.99	4945484	4936071	100.191	myc82
myc118	"	"	liver	NextSeq	1881658260	1823987839	Velvet	81	41	234145	4897561	384.203	372.428	Mycobacterium genavense ATCC 51234	99.99	4933803	4936071	99.9541	myc118	No SNPs different from myc82
myc83	20110506	Jambu fruit dove	liver	NextSeq	2092553570	2024967551	Velvet	81	40	273683	4915969	425.665	411.916	Mycobacterium genavense ATCC 51234	99.99	4952593	4936071	100.335	myc83
myc90	"	"	intestine	NextSeq	1825957696	1763596889	Velvet	81	51	190817	4874915	374.562	361.77	Mycobacterium genavense ATCC 51234	99.99	4911181	4936071	99.4958	myc90	No SNPs different from myc83
myc95	20040529	Luzon gray-necked imperial pigeon	liver	NextSeq	2027284262	1962758511	Velvet	81	39	238017	4912933	412.642	399.509	Mycobacterium genavense ATCC 51234	99.99	4948276	4936071	100.247	myc95
myc96	"	"	lung	NextSeq	1734070752	1676077014	Velvet	81	44	238017	4916397	352.712	340.916	Mycobacterium genavense ATCC 51234	99.99	4952794	4936071	100.339	myc96	No SNPs different from myc95
Birds with one sample and two very different M. genavense genotypes found
myc68	20140514	Diamond dove	lung	NextSeq	2657943300	659023259	Velvet	81	164	53624	4895517	542.934	134.618	Mycobacterium genavense ATCC 51234	99.97	4929155	4936071	99.8599	myc68	Two genomes separated by >12 SNPs at sites with mixed alleles
myc68Mi	"	"	"	MiSeq	1664290404	626918595	Velvet	81	73	189838	4909710	338.979	127.69	"	99.99	4944961	4936071	100.18	myc68Mi	MiSeq; no SNPs different from one of NextSeq genomes
myc91	20080710	Golden backed woodpecker	liver	NextSeq	1945246499	1879600692	Velvet	81	37	295036	4912503	395.979	382.616	Mycobacterium genavense ATCC 51234	99.99	4947375	4936071	100.229	myc91	Two genotypes separated by >12 SNPs at sites with mixed alleles
myc105	20040627	Madagascar button quail	liver	NextSeq	1738825167	1672860126	Velvet	81	40	296455	4915184	353.766	340.345	Mycobacterium genavense ATCC 51234	99.99	4950573	4936071	100.294	myc105	Two genotypes separated by >12 SNPs at sites with mixed alleles
myc115	20040228	Southern wattled jacana	liver	NextSeq	1226256782	1159243529	Velvet	81	68	157207	4912528	249.618	235.977	Mycobacterium genavense ATCC 51234	99.99	4946293	4936071	100.207	myc115	Two genotypes separated by >12 SNPs at sites with mixed alleles
myc125	20150613	Double-barred finch	lung	NextSeq	7364613300	2058699758	Velvet	81	84	132462	4897533	1503.74	420.354	Mycobacterium genavense ATCC 51234	99.98	4941932	4936071	100.119	myc125	Two genotypes separated by >12 SNPs at sites with mixed alleles
myc127	20150915	Gouldian finch	liver	NextSeq	4346741700	4047429112	Velvet	81	126	76761	4898609	887.342	826.24	Mycobacterium genavense ATCC 51234	99.99	4994443	4936071	101.183	myc127	Two genotypes separated by >12 SNPs at sites with mixed alleles
Bird with two samples and three genotypes found, two very different M. genavense and the other M. intracellulare
myc117	2.00709e+07	Blue-naped mousebird	liver	NextSeq	5189925000	578785090	Velvet	81	164	53656	4910350	1056.94	117.87	Mycobacterium genavense ATCC 51234	99.98	4942193	4936071	100.124	myc117	Two genotypes separated by >12 SNPs at sites with mixed alleles
myc121	2.00709e+07	"	"	NextSeq	1668233066	1609988341	Velvet	81	85	137577	5246892	317.947	306.846	Mycobacterium intracellulare MOTT-64	99.03	4890351	5501090	88.8979	myc121
myc121Mi	"	"	"	MiSeq	1148472724	457452011	Velvet	81	95	125229	5290564	217.079	86.4656	"	99.03	4934447	5501090	89.6994	myc121Mi	MiSeq; no SNPs different from NextSeq
Birds with one sample and three very different M. genavense genotypes found
myc71	20020211	Southern wattled jacana	spleen	NextSeq	1457344313	1397846698	Velvet	81	51	214657	4914637	296.531	284.425	Mycobacterium genavense ATCC 51234	99.99	4948588	4936071	100.254	myc71	Three genotypes separated by >12 SNPs at sites with mixed alleles
myc107	19960821	Gouldian finch	lung	NextSeq	1448639773	1400765478	Velvet	81	84	107856	4909429	295.073	285.321	Mycobacterium genavense ATCC 51234	99.99	4944578	4936071	100.172	myc107	Three genotypes separated by >12 SNPs at sites with mixed alleles
Bird with two samples and three very different M. genavense genotypes found
myc110	2.01206e+07	Great go-away bird	liver	NextSeq	1584064337	1533196846	Velvet	81	130	79257	4902619	323.106	312.73	Mycobacterium genavense ATCC 51234	99.99	4937428	4936071	100.027	myc110
myc119	2.01206e+07	"	small intestine	NextSeq	6421484700	830339752	Velvet	81	140	61857	4863975	1320.21	170.712	Mycobacterium genavense ATCC 51234	99.98	4896425	4936071	99.1968	myc119	Two genotypes separated by >12 SNPs at sites with mixed alleles; one genotype 10 SNPs from myc110
Bird with two samples and four very different M. genavense genotypes found
myc106	2.01505e+07	Long-tailed finch	lung	NextSeq	1722670926	1665485380	Velvet	81	45	273549	4896106	351.845	340.165	Mycobacterium genavense ATCC 51234	99.99	4929871	4936071	99.8744	myc106	Three genotypes separated by >12 SNPs at sites with mixed alleles
myc113	2.01505e+07	"	liver	NextSeq	1221179523	1161322823	Velvet	81	246	37537	4872118	250.647	238.361	Mycobacterium genavense ATCC 51234	99.99	4909344	4936071	99.4585	myc113	Two genotypes separated by >12 SNPs at sites with mixed alleles; one genotype the same as one of myc106
Bird with one sample and two genotypes found, one M. hassiacum and the other M. peregrinum
myc28	20081006	Black-casqued hornbill	spleen	HiSeq	707325400	631044500	Velvet	63	548	54668	10309558	68.6087	61.2097	Mycobacterium hassiacum DSM 44199 +	99.75	4802106	5079967	94.5303	myc28	Low coverage, so used reads as short as 75 bp
														Mycobacterium peregrinum 852002-10433_SCH5171157	98.65	5272553	6751207	78.0979
"	"	"	"	"	707325400	631044500	SPAdes	21-77	248	177301	11561794	61.1778	54.5802	Mycobacterium hassiacum DSM 44199 +	99.75	4819727	5079967	94.8771	"	Low coverage, so used reads as short as 75 bp
														Mycobacterium peregrinum 852002-10433_SCH5171157	98.73	6006464	6751207	88.9687
Birds with one sample and one M. intracellulare genotype found
myc24	20100708	Cabot's tragopan	eyelid mass	HiSeq	1647549800	1333824600	Velvet	63	154	125738	6194542	265.968	215.323	Mycobacterium intracellulare ATCC 13950	99.15	5132548	5328562	96.3214	myc24
myc35	20040705	Siberian hoopoe	liver	HiSeq	1276463600	1007393700	Velvet	63	187	100923	5667875	225.21	177.737	Mycobacterium intracellulare MIN_061107_1834	99.71	5683940	5728455	99.2229	myc35
Birds with one sample and one Mycobacterium genotype found other than the preceding ones
myc120	20110206	Western yellow-rumped tinkerbird	liver	NextSeq	1246563230	1196137810	Velvet	81	149	92051	4405015	282.987	271.54	Mycobacterium arupense GUC1	98.85	3987127	4441410	89.7716	myc120
myc11	20080513	Collared imperial pigeon	intestine	HiSeq	4118576000	2173507500	Velvet	63	96	224000	6656598	618.721	326.519	Mycobacterium URHD0025	98.61	6185495	6656982	92.9174	myc11	Not close to any named species
myc22	20021107	Papuan mountain pigeon	lung	HiSeq	3845503600	1697773800	Velvet	63	133	220816	7365065	522.128	230.517	Mycobacterium vulneris	98.09	6142891	6981439	87.9889	myc22
9 samples from 8 birds not containing any or sufficient mycobacteria
Birds with one sample and multiple genotypes found, suggesting contamination plus M. avium at coverage too low to call SNPs
myc03	20090423	Jambu fruit dove	intestine	HiSeq	394490600		Velvet	45	36620	340	11270416	35.0023		Homo sapiens +					myc03	Very low coverage, so used raw reads; coverage too low to call SNPs for M. avium;
														Burkholderia cepacia +						significant contamination from H. sapiens
														Mycobacterium avium avium ATCC 25291	98.99	429473	4857995	8.84054
"	"	"	"	"	394490600		SPAdes	21-77	17075	884	11532307	34.2074		Homo sapiens +					"	Very low coverage, so used raw reads; coverage too low to call SNPs for M. avium;
														Burkholderia cepacia +						significant contamination from H. sapiens
														Mycobacterium avium avium ATCC 25291	98.96	775484	4857995	15.963
myc44c	20020218	Lesser flamingo	body tissue	HiSeq.c	165110200		Velvet	27	17786	1328	12324444	13.397		Methylobacterium aquaticum DSM 16371 +	99.69	6685578	7425331	90.0374	myc44c	Very low coverage, so used raw reads; coverage too low to call SNPs for M. avium;
														Methylobacterium UNCCL110 +	99.45	5161824	6611783	78.0701		combination of two repeat runs
														Mycobacterium avium avium ATCC 25291	99.6	27834	4857995	0.572952
"	"	"	"	"	165110200		SPAdes	21-77	6726	3658	12905276	12.794		Methylobacterium aquaticum DSM 16371 +	99.5	6985706	7425331	94.0794	"	Very low coverage, so used raw reads; coverage too low to call SNPs for M. avium;
														Methylobacterium UNCCL110 +	99.43	5660432	6611783	85.6113		combination of two repeat runs
														Mycobacterium avium avium ATCC 25291	99.57	194720	4857995	4.00824
Birds with one sample and one non-mycobacterial genotype found
myc43	20030401	Cabot's tragopan	lung	HiSeq	831590800	656961000	Velvet	63	634	19830	6223827	133.614	105.556	Methylobacterium UNCCL110	99	5591579	6611783	84.5699	myc43	Almost as good match to M. oryzae CBMB20
myc57a	20000320	Cabot's tragopan	liver	NextSeq.a	2777578200	2469795229	Velvet	81	182	193532	5367137	517.516	460.17	Bacillus cereus FRI-35	99.2	5075202	5382319	94.294	myc57a
myc57Mia	"	"	"	MiSeq.a	2186582594	521244943	Velvet	81	447	35266	5349549	408.741	97.4372	"	99.19	5105057	5382319	94.8487	myc57Mia	MiSeq.a; no SNPs different from NextSeq.a
myc87	20111013	Honduran black-striped sparrow	spleen	NextSeq	2091650550	1993360642	Velvet	81	94	77975	2482293	842.628	803.032	Micrococcus luteus SK58	98.1	2300915	2622687	87.7312	myc87
myc123	20150729	Micronesian kingfisher	liver	NextSeq	1538873365	1488948436	Velvet	81	282	176410	4998256	307.882	297.894	Salmonella enterica enterica serovar Bareilly	98.53	4324295	4808805	89.9245	myc123	Good S. enterica match listed, but not necessarily the best one
myc123Mi	"	"	"	MiSeq	1040417336	370715813	Velvet	81	225	222676	5001432	208.024	74.1219	"	98.53	4332744	4808805	90.1002	myc123Mi	MiSeq; no SNPs different from NextSeq
Birds with one sample and two non-mycobacterial genotypes found in each
myc67	19951027	Northern red-billed pigeon	granuloma	NextSeq	725110785	687257295	Velvet	81	170	197909	9445000	76.7719	72.7641	Bacillus cereus MB.22 +	99.02	5094703	6507239	78.2929	myc67
														Clostridium botulinum B str. Osaka05	98.09	3574853	4408349	81.0928
myc69	19960823	Gouldian finch	liver	NextSeq	750888332	709547798	Velvet	81	359	106866	10082458	74.4747	70.3745	Bacillus cereus FRI-35 +	99.17	5132082	5382319	95.3508	myc69
														Paenibacillus D9	99.35	4406357	5645302	78.0535		Similar match to P. P22
Second sample with bad reads from same bird as myc123
myc124	20150729	Micronesian kingfisher	ischium mass	NextSeq	Bad reads														myc124
Key to suffices on sample IDs
a = alternate prep protocol
a1 = first of two sequencing runs with alternate prep protocol
c = combination of multiple sequencing runs
Mi = MiSeq sequencing run
Mi1 = first of two MiSeq sequencing runs
Key to color code other than headings
yellow = matching length of mycobacterial genome is < 88% of NCBI length
green = MiSeq reads have no SNPs that are different from those in HiSeq or NextSeq reads
gray = host bird contains bacteria with multiple genotypes
blue = sample is a duplicate, i.e., has no SNPs that are different from another sample from the same bird
pink = reads are bad or contain significant contamination

## Sheet: Sample info by ID
Sample information by ID
												Raw	Filtered		Average		Length of	Matching/
	Dated				Raw read	Filtered read	Assem-	Assem-		N50	Assembled	read	read	Best matching species and strain in	nucleotide	Matching	best NCBI	NCBI
Sample ID	bird ID	Bird species	Tissue	Sequencer	length (bp)	length (bp)	bler	bler k	Contigs	length (bp)	length (bp)	coverage	coverage	NCBI RefSeq database	identity (%)	length (bp)	strain (bp)	length (%)	Sample ID	Comments
112 mycobacterial samples from 105 birds excluding 11 duplicates
myc01	20011208	Zoe's imperial pigeon	intestine	HiSeq	4111218200	2139920900	Velvet	63	112	137669	4880118	842.442	438.498	Mycobacterium avium avium ATCC 25291	99.92	4872255	4857995	100.294	myc01
myc02	20020925	Southern squatter pigeon	liver	HiSeq	3356250600	1648602300	Velvet	63	143	88762	4870750	689.062	338.47	Mycobacterium avium avium ATCC 25291	99.92	4861951	4857995	100.081	myc02
myc04	20090222	White-faced whistling duck	liver	HiSeq	3541704000	1802338200	Velvet	63	122	91115	4862891	728.312	370.631	Mycobacterium avium avium ATCC 25291	99.92	4892194	4857995	100.704	myc04
myc05	20020623	Purple-throated fruit crow	liver	HiSeq	4608097000	2274748900	Velvet	63	177	66633	4868916	946.432	467.198	Mycobacterium avium avium ATCC 25291	99.92	4863141	4857995	100.106	myc05
myc06	20120428	Bar-headed goose	liver	HiSeq	3787190600	1911881700	Velvet	63	153	73469	4846584	781.414	394.48	Mycobacterium avium avium ATCC 25291	99.91	4842142	4857995	99.6737	myc06
myc07	20040711	Blue-crowned hanging parrot	liver	HiSeq	2808765200	1229994400	Velvet	63	506	33667	6805534	412.718	180.734	Mycobacterium fortuitum fortuitum DSM 46621	99.1	5804674	6300050	92.137	myc07	Similar match to M. VKM Ac-1817D
myc08	20030913	Cabot's tragopan	lung	HiSeq	4405999400	2426629100	Velvet	63	725	17755	5187238	849.392	467.808	Mycobacterium avium MAV_061107_1842	99.78	5219965	5320946	98.1022	myc08
myc09	20060208	Crested wood partridge	liver	HiSeq	4469868000	2318470800	Velvet	63	212	64578	5102310	876.048	454.396	Mycobacterium avium MAV_061107_1842	99.59	5150562	5320946	96.7979	myc09
myc10	20030608	Smew	liver swab	HiSeq	4729787400	2333692400	Velvet	63	195	51650	4851943	974.823	480.981	Mycobacterium avium avium ATCC 25291	99.91	4866492	4857995	100.175	myc10
myc11	20080513	Collared imperial pigeon	intestine	HiSeq	4118576000	2173507500	Velvet	63	96	224000	6656598	618.721	326.519	Mycobacterium URHD0025	98.61	6185495	6656982	92.9174	myc11	Not close to any named species
myc12	20020530	Papuan mountain pigeon	liver	HiSeq	3252054400	1363599800	Velvet	63	229	40907	4635986	701.481	294.134	Mycobacterium avium avium ATCC 25291	99.95	4631201	4857995	95.3315	myc12
myc13	20040406	White-faced whistling duck	liver	HiSeq	3984116600	1636890700	Velvet	63	190	52890	4853248	820.918	337.277	Mycobacterium avium avium ATCC 25291	99.92	4849490	4857995	99.8249	myc13
myc14	20040617	Bronze-winged duck	liver	HiSeq	4584730000	2003589800	Velvet	63	164	68662	4837740	947.701	414.158	Mycobacterium avium avium ATCC 25291	99.91	4832921	4857995	99.4839	myc14
myc15	20120604	Swan goose	kidney granuloma	HiSeq	2698356600	1043690500	Velvet	63	177	58558	4863480	554.82	214.597	Mycobacterium avium avium ATCC 25291	99.91	4855037	4857995	99.9391	myc15
myc16	20070925	Blue-bellied roller	liver	Hi Seq	3542148000	1573974500	Velvet	63	173	57630	4859025	728.983	323.928	Mycobacterium avium avium ATCC 25291	99.92	4852809	4857995	99.8932	myc16
myc17	20040321	Canvasback	liver	HiSeq	3447858200	1483930800	Velvet	63	214	44211	4841370	712.166	306.511	Mycobacterium avium avium ATCC 25291	99.92	4838663	4857995	99.6021	myc17
myc18	20061217	Redhead	spleen	HiSeq	3727923200	1458995200	Velvet	63	209	50061	4828492	772.068	302.164	Mycobacterium avium avium ATCC 25291	99.92	4825842	4857995	99.3381	myc18
myc19	20030701	Swan goose	lung	HiSeq	4572771400	2027839400	Velvet	63	224	51388	4852375	942.378	417.907	Mycobacterium avium avium ATCC 25291	99.91	4844914	4857995	99.7307	myc19
myc20	20090506	Crested jay	lung	HiSeq	3393672600	1457084100	Velvet	63	201	98725	6422732	528.385	226.864	Mycobacterium fortuitum fortuitum DSM 46621	98.87	5824603	6300050	92.4533	myc20	Similar match to M. VKM Ac-1817D
myc21	20090702	Malayan long-tailed parakeet	lung	HiSeq	5074425000	2118340900	Velvet	63	1880	9799	5662053	896.216	374.129	Mycobacterium avium MAV_061107_1842 +	99.57	5292426	5320946	99.464	myc21	Two genotypes separated by thousands of SNPs
														Mycobacterium avium 104	99.51	5152135	5475491	94.0945
myc22	20021107	Papuan mountain pigeon	lung	HiSeq	3845503600	1697773800	Velvet	63	133	220816	7365065	522.128	230.517	Mycobacterium vulneris	98.09	6142891	6981439	87.9889	myc22
myc23	20050820	Zoe's imperial pigeon	liver	HiSeq	4008539200	1763046000	Velvet	63	189	54166	4847135	826.991	363.73	Mycobacterium avium avium ATCC 25291	99.92	4842143	4857995	99.6737	myc23
myc24	20100708	Cabot's tragopan	eyelid mass	HiSeq	1647549800	1333824600	Velvet	63	154	125738	6194542	265.968	215.323	Mycobacterium intracellulare ATCC 13950	99.15	5132548	5328562	96.3214	myc24
myc25	20120426	Patagonian crested duck	liver	HiSeq	1945755600	1519121100	Velvet	63	184	66227	4850331	401.159	313.199	Mycobacterium avium avium ATCC 25291	99.92	4845289	4857995	99.7385	myc25
myc26	20121112	Scaly-sided merganser	liver and spleen	HiSeq	1066420200	816034300	Velvet	63	153	73022	4848250	219.96	168.315	Mycobacterium avium avium ATCC 25291	99.91	4845302	4857995	99.7387	myc26
			(pooled)
myc27	2.00204e+07	Cabot's tragopan	intestine	HiSeq	1020959400	826378000	Velvet	63	465	23597	5314984	192.091	155.481	Mycobacterium avium MAV_061107_1842	99.59	5140011	5320946	96.5996	myc27
myc28	20081006	Black-casqued hornbill	spleen	HiSeq	707325400	631044500	SPAdes	21-77	248	177301	11561794	61.1778	54.5802	Mycobacterium hassiacum DSM 44199 +	99.75	4819727	5079967	94.8771	myc28	Low coverage, so used reads as short as 75 bp
														Mycobacterium peregrinum 852002-10433_SCH5171157	98.73	6006464	6751207	88.9687
myc29	20080509	Chinese monal	lung	HiSeq	965457000	774890300	Velvet	63	332	33307	5043667	191.42	153.636	Mycobacterium avium MAV_061107_1842	99.61	5096507	5320946	95.782	myc29
myc30	20071127	Eastern white-bellied bustard	liver	HiSeq	1086466800	769852000	Velvet	63	239	41699	4854647	223.799	158.58	Mycobacterium avium avium ATCC 25291	99.92	4858975	4857995	100.02	myc30
myc31	20050906	Canvasback	liver	HiSeq	2328900000	1857772500	Velvet	63	173	58551	4858417	479.354	382.382	Mycobacterium avium avium ATCC 25291	99.92	4854060	4857995	99.919	myc31
myc32	20091105	Mandarin duck	spleen	HiSeq	979969800	692398900	Velvet	63	187	51316	4858384	201.707	142.516	Mycobacterium avium avium ATCC 25291	99.91	4854322	4857995	99.9244	myc32
myc33	20120115	Mandarin duck	liver	HiSeq	1536622000	1218858400	Velvet	63	150	81823	4853523	316.599	251.129	Mycobacterium avium avium ATCC 25291	99.92	4848473	4857995	99.804	myc33
myc34	20100711	Snowy-crowned robin chat	lung	HiSeq	1575733600	1267670300	Velvet	63	286	53244	5470062	288.065	231.747	Mycobacterium avium avium DT 78	99.41	4838965	4959832	97.5631	myc34
myc35	20040705	Siberian hoopoe	liver	HiSeq	1276463600	1007393700	Velvet	63	187	100923	5667875	225.21	177.737	Mycobacterium intracellulare MIN_061107_1834	99.71	5683940	5728455	99.2229	myc35
myc36	20030520	Northern yellow-breasted fruit dove	lung	HiSeq	2150591600	1717538100	Velvet	63	229	71299	5124994	419.628	335.13	Mycobacterium avium hominissuis 101	99.4	4884726	5465242	89.378	myc36	Similar match to M. avium 104
myc37	2.00204e+07	Cabot's tragopan	liver	HiSeq	1313421200	973939100	Velvet	63	230	73364	5233351	250.971	186.102	Mycobacterium avium MAV_061107_1842	99.56	5225525	5320946	98.2067	myc37	Many SNPs different from myc27 and myc48
myc38	20070821	Cabot's tragopan	oral mass	HiSeq	313055000	164626718	Velvet	63	480	22842	5064226	61.8169	32.5078	Mycobacterium avium MAV_061107_1842	99.61	5104993	5320946	95.9415	myc38	Low coverage, so used reads as short as 75 bp
myc39	20110610	Mandarin duck	lung	HiSeq	713092000	572445000	Velvet	63	398	24111	4816868	148.041	118.842	Mycobacterium avium avium ATCC 25291	99.92	4815143	4857995	99.1179	myc39
myc40	20051125	White-faced whistling duck	mass	HiSeq	955306600	761561500	Velvet	63	360	26411	4801141	198.975	158.621	Mycobacterium avium avium ATCC 25291	99.92	4796683	4857995	98.7379	myc40
myc41c	20030414	Red-crested pochard	liver	HiSeq.c	314859600	251443662	Velvet	63	257	40013	4847742	64.9497	51.8682	Mycobacterium avium avium ATCC 25291	99.9	4846613	4857995	99.7657	myc41c	Combination of two repeat runs; low coverage, so used reads as short as 75 bp
myc42c	20130417	Mandarin duck	spleen	HiSeq.c	864245800	665346600	Velvet	63	293	34689	4839071	178.597	137.495	Mycobacterium avium avium ATCC 25291	99.92	4831549	4857995	99.4556	myc42c	Combination of three repeat runs
myc45	20130902	Red-breasted goose	spleen	HiSeq	1022427800	764130800	Velvet	63	292	31698	4808110	212.647	158.925	Mycobacterium avium avium ATCC 25291	99.92	4807857	4857995	98.9679	myc45
myc46	20090418	Mandarin duck	liver	HiSeq	1139449000	894457600	Velvet	63	170	58551	4849734	234.951	184.434	Mycobacterium avium avium ATCC 25291	99.92	4843727	4857995	99.7063	myc46
myc47	20140826	Blue-winged siva	eye mass	HiSeq	803700000	655402800	Velvet	63	153	55132	4907939	163.755	133.539	Mycobacterium genavense ATCC 51234	99.99	4935430	4936071	99.987	myc47
myc48	2.00204e+07	Cabot's tragopan	liver	HiSeq	656314800	527299200	Velvet	63	558	19109	5173597	126.859	101.921	Mycobacterium avium MAV_061107_1842	99.56	5144094	5320946	96.6763	myc48	Many SNPs different from myc27 and myc37
myc49	20140711	Mandarin duck	lung	HiSeq	747120800	602628100	Velvet	63	454	20501	4783559	156.185	125.979	Mycobacterium avium avium ATCC 25291	99.91	4784724	4857995	98.4917	myc49
myc50	20141006	Eastern white-bellied bustard	heart nodule	HiSeq	840079800	677795300	Velvet	63	465	19504	4809532	174.67	140.927	Mycobacterium avium avium ATCC 25291	99.92	4813677	4857995	99.0877	myc50
myc51	20140207	Blue-crowned motmot	liver	HiSeq	1812149200	1512205800	Velvet	63	444	25238	5147578	352.039	293.77	Mycobacterium avium 104	99.58	5164109	5475491	94.3132	myc51	Similar match to M. avium hominissuis 101
myc52	20140527	Mandarin duck	granuloma	HiSeq	1613600200	1345900100	Velvet	63	423	20429	4729055	341.21	284.602	Mycobacterium avium avium ATCC 25291	99.91	4738742	4857995	97.5452	myc52
myc53	19951026	Northern red-billed pigeon	lung	NextSeq	12104724940	11498144461	SPAdes	21-121	2286	181482	18404233	657.714	624.755	Paenibacillus MAEPY1 +	97.3	6236989	7478507	83.3989	myc53
														Mycobacterium avium avium ATCC 25291 +	99.95	4919324	4857995	101.262
														Brevibacillus choshinensis DSM 8552	96.42	2389770	6279095	38.0591		Almost as good match to B. brevis NBRC 100599
myc56a1	19940128	Hartlaub's duck	liver	NextSeq.a1	2126557800	1850526113	SPAdes	21-121	785	16122	4878208	435.93	379.345	Mycobacterium avium avium ATCC 25291	99.85	4951953	4857995	101.934	myc56a1
myc58	2.0131e+07	White-faced whistling duck	liver	NextSeq	2133329739	2058971742	Velvet	81	107	105894	4862263	438.752	423.46	Mycobacterium avium avium ATCC 25291	99.92	4864882	4857995	100.142	myc58
myc59a	2.00104e+07	Old World comb duck	coelomic nodules	NextSeq.a	5372670900	4740114336	Velvet	99	89	121653	4866198	1104.08	974.09	Mycobacterium avium avium ATCC 25291	99.9	4883995	4857995	100.535	myc59a
myc60	2.00104e+07	Old World comb duck	liver	NextSeq	1760744704	1695547972	Velvet	81	87	140079	4774856	368.753	355.099	Mycobacterium avium avium ATCC 25291	99.9	4787612	4857995	98.5512	myc60	Two SNPs different from myc59a
myc62	20031024	Bartlett's bleeding-heart dove	liver	NextSeq	1882227227	1815419224	Velvet	81	81	126268	4800919	392.056	378.14	Mycobacterium avium avium ATCC 25291	99.9	4813152	4857995	99.0769	myc62
myc63	20030512	Bartlett's bleeding-heart dove	spleen	NextSeq	1988348821	1919565554	Velvet	81	90	126297	4881964	407.285	393.195	Mycobacterium avium avium ATCC 25291	99.9	4894211	4857995	100.745	myc63
myc64a1	19920331	Yellow-faced myna	liver	NextSeq.a1	1738854900	1460987606	SPAdes	21-121	1992	6784	4915845	353.725	297.2	Mycobacterium genavense ATCC 51234	99.93	4737583	4936071	95.9788	myc64a1
myc65a	20001219	White-bellied imperial pigeon	liver	NextSeq.a	5977634400	5195720843	Velvet	99	472	16971	4770955	1252.92	1089.03	Mycobacterium genavense ATCC 51234	99.99	4802441	4936071	97.2928	myc65a
myc68	20140514	Diamond dove	lung	NextSeq	2657943300	659023259	Velvet	81	164	53624	4895517	542.934	134.618	Mycobacterium genavense ATCC 51234	99.97	4929155	4936071	99.8599	myc68	Two genomes separated by >12 SNPs at sites with mixed alleles
myc70	20040317	Yellow-breasted fruit dove	intestine	NextSeq	1539494654	1470256877	Velvet	81	59	214507	4904099	313.92	299.802	Mycobacterium genavense ATCC 51234	100	4937640	4936071	100.032	myc70
myc71	20020211	Southern wattled jacana	spleen	NextSeq	1457344313	1397846698	Velvet	81	51	214657	4914637	296.531	284.425	Mycobacterium genavense ATCC 51234	99.99	4948588	4936071	100.254	myc71	Three genotypes separated by >12 SNPs at sites with mixed alleles
myc72	20060412	Superb fruit dove	liver	NextSeq	1191634008	1134835516	Velvet	81	46	203817	4915201	242.439	230.883	Mycobacterium genavense ATCC 51234	99.99	4950544	4936071	100.293	myc72
myc73	20040312	Northern magnificent fruit dove	lung	NextSeq	1336194490	1279229491	Velvet	81	41	215314	4914729	271.876	260.285	Mycobacterium genavense ATCC 51234	99.99	4947498	4936071	100.231	myc73
myc74	20041120	Luzon grey necked imperial pigeon	liver	NextSeq	1410726931	1349276242	Velvet	81	48	214662	4914031	287.081	274.576	Mycobacterium genavense ATCC 51234	99.99	4947931	4936071	100.24	myc74
myc75	20041214	Malayan long-tailed parakeet	liver	NextSeq	1419689637	1363402942	Velvet	81	49	214499	4912812	288.977	277.52	Mycobacterium genavense ATCC 51234	100	4946863	4936071	100.219	myc75
myc77	20070919	Sulawesi superb fruit dove	kidney	NextSeq	1239411948	1181885092	Velvet	81	53	181562	4897090	253.092	241.344	Mycobacterium genavense ATCC 51234	99.99	4931320	4936071	99.9037	myc77
myc78	20080201	Golden-headed manakin	liver	NextSeq	1443863848	1392006497	Velvet	81	74	157238	4757086	303.519	292.617	Mycobacterium genavense ATCC 51234	99.99	4790412	4936071	97.0491	myc78
myc79	20101006	Wompoo fruit dove	duodenum	NextSeq	1538177368	1474424013	Velvet	81	48	195192	4916097	312.886	299.918	Mycobacterium genavense ATCC 51234	99.99	4952589	4936071	100.335	myc79
myc81	20101027	Western golden-hooded tanager	liver	NextSeq	1895366965	1837074326	Velvet	81	58	213072	4845872	391.13	379.101	Mycobacterium genavense ATCC 51234	99.99	4879809	4936071	98.8602	myc81
myc82	20110425	Spangled cotinga	small intestine	NextSeq	1857238902	1801540487	Velvet	81	43	326475	4911281	378.158	366.817	Mycobacterium genavense ATCC 51234	99.99	4945484	4936071	100.191	myc82
myc83	20110506	Jambu fruit dove	liver	NextSeq	2092553570	2024967551	Velvet	81	40	273683	4915969	425.665	411.916	Mycobacterium genavense ATCC 51234	99.99	4952593	4936071	100.335	myc83
myc84	20121120	Fairy bluebird	intestine	NextSeq	1917078508	1847985493	Velvet	81	111	130498	5039321	380.424	366.713	Mycobacterium avium XTB13-223	99.72	5169767	5083913	101.689	myc84	Similar to MAV 104
myc85	2.0131e+07	White-faced whistling duck	lung	NextSeq	1982223556	1909666544	Velvet	81	217	42089	4846815	408.974	394.004	Mycobacterium avium avium ATCC 25291	99.9	4866440	4857995	100.174	myc85	Five SNPs different from myc58
myc86	20150621	Sociable weaver	liver	NextSeq	1821793378	1747478505	Velvet	81	184	103462	5546369	328.466	315.067	Mycobacterium avium 104	99.73	5668700	5475491	103.529	myc86
myc88	19970512	Siberian goldfinch	liver	NextSeq	1625246350	1571310768	Velvet	81	46	234216	4906690	331.231	320.238	Mycobacterium genavense ATCC 51234	99.99	4942445	4936071	100.129	myc88
myc89	20000323	Continental chaffinch	lung	NextSeq	1818058911	1757029983	Velvet	81	46	273659	4916640	369.777	357.364	Mycobacterium genavense ATCC 51234	100	4952724	4936071	100.337	myc89
myc91	20080710	Golden backed woodpecker	liver	NextSeq	1945246499	1879600692	Velvet	81	37	295036	4912503	395.979	382.616	Mycobacterium genavense ATCC 51234	99.99	4947375	4936071	100.229	myc91	Two genotypes separated by >12 SNPs at sites with mixed alleles
myc93	19960823	Gouldian finch	lung	NextSeq	2204920633	2126458856	Velvet	81	41	271143	4892012	450.719	434.68	Mycobacterium genavense ATCC 51234	99.99	4928338	4936071	99.8433	myc93
myc94	20011217	Goldie's lorikeet	shoulder mass	NextSeq	1836769686	1767655773	Velvet	81	113	163648	5109925	359.451	345.926	Mycobacterium avium MAV_061107_1842	99.54	5258519	5320946	98.8268	myc94
myc95	20040529	Luzon gray-necked imperial pigeon	liver	NextSeq	2027284262	1962758511	Velvet	81	39	238017	4912933	412.642	399.509	Mycobacterium genavense ATCC 51234	99.99	4948276	4936071	100.247	myc95
myc97	20050102	Red-faced lovebird	bone	NextSeq	1522047016	1471292075	Velvet	81	50	243907	4985340	305.305	295.124	Mycobacterium genavense ATCC 51234	98.7	4586612	4936071	92.9203	myc97	Outlier
myc98	20120503	Western fairy bluebird	liver	NextSeq	1795101259	1736883627	Velvet	81	43	238017	4908002	365.75	353.888	Mycobacterium genavense ATCC 51234	100	4942107	4936071	100.122	myc98
myc99	20080304	Eastern blue-necked tanager	intestine	NextSeq	2029176541	1957248676	Velvet	81	45	238017	4912462	413.067	398.425	Mycobacterium genavense ATCC 51234	99.99	4947492	4936071	100.231	myc99
myc100	20070921	Sulawesi superb fruit dove	liver	NextSeq	1856791107	1794872522	Velvet	81	38	326453	4915311	377.757	365.16	Mycobacterium genavense ATCC 51234	99.99	4950134	4936071	100.285	myc100
myc101	20061227	Superb fruit-dove	liver	NextSeq	1923643488	1859147051	Velvet	81	43	238017	4913697	391.486	378.36	Mycobacterium genavense ATCC 51234	99.99	4948113	4936071	100.244	myc101
myc102	20070406	Papuan mountain pigeon	liver	NextSeq	2016474883	1952514974	Velvet	81	40	398699	4912776	410.455	397.436	Mycobacterium genavense ATCC 51234	99.99	4948395	4936071	100.25	myc102
myc103	20150629	White double-toothed barbet	liver	NextSeq	1676806427	1618583390	Velvet	81	34	442139	4915883	341.1	329.256	Mycobacterium genavense ATCC 51234	99.99	4950285	4936071	100.288	myc103
myc104	19951124	Northern red-billed pigeon	lung	NextSeq	2126515941	2051198318	Velvet	81	85	170876	4891904	434.701	419.305	Mycobacterium avium avium ATCC 25291	99.95	4900599	4857995	100.877	myc104
myc105	20040627	Madagascar button quail	liver	NextSeq	1738825167	1672860126	Velvet	81	40	296455	4915184	353.766	340.345	Mycobacterium genavense ATCC 51234	99.99	4950573	4936071	100.294	myc105	Two genotypes separated by >12 SNPs at sites with mixed alleles
myc106	2.01505e+07	Long-tailed finch	lung	NextSeq	1722670926	1665485380	Velvet	81	45	273549	4896106	351.845	340.165	Mycobacterium genavense ATCC 51234	99.99	4929871	4936071	99.8744	myc106	Three genotypes separated by >12 SNPs at sites with mixed alleles
myc107	19960821	Gouldian finch	lung	NextSeq	1448639773	1400765478	Velvet	81	84	107856	4909429	295.073	285.321	Mycobacterium genavense ATCC 51234	99.99	4944578	4936071	100.172	myc107	Three genotypes separated by >12 SNPs at sites with mixed alleles
myc108	19981027	Northern carmine bee-eater	spleen	NextSeq	1357229075	1300060130	Velvet	81	59	214570	4912806	276.264	264.627	Mycobacterium genavense ATCC 51234	99.99	4946937	4936071	100.22	myc108
myc109	20140516	Gouldian finch	liver	NextSeq	1780545651	1724576442	Velvet	81	72	140477	4907210	362.843	351.437	Mycobacterium genavense ATCC 51234	99.99	4940143	4936071	100.082	myc109
myc110	2.01206e+07	Great go-away bird	liver	NextSeq	1584064337	1533196846	Velvet	81	130	79257	4902619	323.106	312.73	Mycobacterium genavense ATCC 51234	99.99	4937428	4936071	100.027	myc110
myc111	20150407	Fairy bluebird	lung	NextSeq	1037169300	979927895	Velvet	81	392	20052	4804102	215.892	203.977	Mycobacterium genavense ATCC 51234	99.99	4835166	4936071	97.9558	myc111
myc112	19950323	Gouldian finch	lung	NextSeq	1091114254	1033762573	Velvet	81	263	35423	4851110	224.921	213.098	Mycobacterium genavense ATCC 51234	99.99	4884837	4936071	98.962	myc112
myc113	2.01505e+07	Long-tailed finch	liver	NextSeq	1221179523	1161322823	Velvet	81	246	37537	4872118	250.647	238.361	Mycobacterium genavense ATCC 51234	99.99	4909344	4936071	99.4585	myc113	Two genotypes separated by >12 SNPs at sites with mixed alleles; one genotype the same as one of myc106
myc114	20150729	Violceuos euphonia	liver	NextSeq	1657152828	1601498634	Velvet	81	110	89517	4902372	338.031	326.678	Mycobacterium genavense ATCC 51234	99.98	4939048	4936071	100.06	myc114
myc115	20040228	Southern wattled jacana	liver	NextSeq	1226256782	1159243529	Velvet	81	68	157207	4912528	249.618	235.977	Mycobacterium genavense ATCC 51234	99.99	4946293	4936071	100.207	myc115	Two genotypes separated by >12 SNPs at sites with mixed alleles
myc117	2.00709e+07	Blue-naped mousebird	liver	NextSeq	5189925000	578785090	Velvet	81	164	53656	4910350	1056.94	117.87	Mycobacterium genavense ATCC 51234	99.98	4942193	4936071	100.124	myc117	Two genotypes separated by >12 SNPs at sites with mixed alleles
myc119	2.01206e+07	Great go-away bird	small intestine	NextSeq	6421484700	830339752	Velvet	81	140	61857	4863975	1320.21	170.712	Mycobacterium genavense ATCC 51234	99.98	4896425	4936071	99.1968	myc119	Two genotypes separated by >12 SNPs at sites with mixed alleles; one genotype 10 SNPs from myc110
myc120	20110206	Western yellow-rumped tinkerbird	liver	NextSeq	1246563230	1196137810	Velvet	81	149	92051	4405015	282.987	271.54	Mycobacterium arupense GUC1	98.85	3987127	4441410	89.7716	myc120
myc121	2.00709e+07	Blue-naped mousebird	liver	NextSeq	1668233066	1609988341	Velvet	81	85	137577	5246892	317.947	306.846	Mycobacterium intracellulare MOTT-64	99.03	4890351	5501090	88.8979	myc121
myc122	20120707	Wompoo fruit dove	liver	NextSeq	1796897692	1741339798	Velvet	81	45	234115	4913756	365.687	354.381	Mycobacterium genavense ATCC 51234	99.99	4950329	4936071	100.289	myc122
myc125	20150613	Double-barred finch	lung	NextSeq	7364613300	2058699758	Velvet	81	84	132462	4897533	1503.74	420.354	Mycobacterium genavense ATCC 51234	99.98	4941932	4936071	100.119	myc125	Two genotypes separated by >12 SNPs at sites with mixed alleles
myc126c	20020818	White-bearded manakin	liver	NextSeq	3742138643	3262877063	SPAdes	21-121	2340	3988	4783763	782.258	682.073	Mycobacterium genavense ATCC 51234	99.98	4626008	4936071	93.7184	myc126c	Combination of two repeat runs
myc127	20150915	Gouldian finch	liver	NextSeq	4346741700	4047429112	Velvet	81	126	76761	4898609	887.342	826.24	Mycobacterium genavense ATCC 51234	99.99	4994443	4936071	101.183	myc127	Two genotypes separated by >12 SNPs at sites with mixed alleles
myc128	20140918	Double barred finch	liver	NextSeq	4696970700	4355580744	Velvet	81	111	108166	4903617	957.858	888.238	Mycobacterium genavense ATCC 51234	99.98	4938882	4936071	100.057	myc128
myc129	20140324	Superb fruit dove	lung	NextSeq	4687031700	4316461879	Velvet	81	151	74633	4867496	962.925	886.793	Mycobacterium genavense ATCC 51234	99.99	4901673	4936071	99.3031	myc129
myc130	20100228	Golden-headed manakin	liver	NextSeq	4055272200	3780176871	Velvet	81	113	98380	4915223	825.043	769.075	Mycobacterium genavense ATCC 51234	99.99	4950568	4936071	100.294	myc130
myc131	20151220	Swallow tanager	liver	NextSeq	5399896500	5015243297	Velvet	81	71	144085	4888787	1104.55	1025.87	Mycobacterium genavense ATCC 51234	99.98	4922852	4936071	99.7322	myc131
myc132	20040707	Indochinese bar-throated minla	lung	NextSeq	5923714800	5529551497	Velvet	81	86	115655	4885874	1212.42	1131.74	Mycobacterium genavense ATCC 51234	99.98	4918302	4936071	99.64	myc132
Key to suffices on sample IDs
a = alternate prep protocol
a1 = first of two sequencing runs with alternate prep protocol
c = combination of multiple sequencing runs
Key to color code other than heading
gray = host bird contains bacteria with multiple genotypes

## Sheet: Repeat genotypes
Information on repeat genotypes
Samples with the same genotype from a single bird (also called duplicates)
Sample or
subsample with
repeat genotype	Same genotype as
M. avium
myc54a1	myc53
myc55a1	myc63
myc61	myc62
M. genavense
myc66a	myc102
myc76	myc72
myc80	myc79
myc90	myc83
myc92	myc73
myc96	myc95
myc113.1	myc106.1
myc116	myc74
myc118	myc82
Samples with the same genotype from different birds
Sample or
subsample with
repeat genotype	Same genotype as
M. avium
myc39	myc33
M. genavense
myc65a	myc64a1
myc73	myc72
myc77	myc72
myc101	myc95
myc105.1	myc71.1
myc106.3	myc68.1
myc107.1	myc68.1
myc115.1	myc71.1
myc122	myc102
myc125.1	myc106.2

## Sheet: 5apart M. avium
Genetic distance matrices for samples in M. avium clusters separated by 5 or fewer SNPs					SNPs found
					by both	SNPs found	SNPs found
	Dated				Cortex_var	only by	only by
Sample ID	bird ID	Cluster ID	Distance matrix from Cortex_var	Distance matrix from GATK	and GATK	Cortex_var	GATK	Comment
2 samples, 2 birds			myc01+02+MAV.104	myc01+02	2
myc01	20011208	5-01	0 2	0 2
myc02	20020925	5-01	2 0	2 0
4 samples, 4 birds			myc05+16+23+30+MAV.104	myc05+16+23+30	4	2
myc05	20020623	5-05	0 4 3 5	0 4 3 3
myc16	20070925	5-05	4 0 0 3	4 0 0 1
myc23	20050820	5-05	3 0 0 2	3 0 0 0
myc30	20071127	5-05	5 3 2 0	3 1 0 0
4 samples, 4 birds			myc25+33+39+42c+MAV.104	myc25+33+30+42c	6
myc25	20120426	5-25	0 1 1 6	0 1 1 6
myc33	20120115	5-25	1 0 0 5	1 0 0 5
myc39	20110610	5-25	1 0 0 4	1 0 0 4
myc42c	20130417	5-25	6 5 4 0	6 5 4 0
3 samples, 2 birds			myc53+104+MAV.104	myc53+104
myc53	19951026	5-53	0 0	0 1			1
myc104	19951124	5-53	0 0	1 0
2 samples, 1 bird			myc58+85+MAV.104	myc58+85	5
myc58	2.0131e+07	5-58	0 5	0 5
myc85	2.0131e+07	5-58	5 0	5 0				Same bird as myc58
2 samples, 1 bird			myc10+13+59a+60+MAV.104	myc10+13+59a+60	2			One myc60 outlier removed
myc59a	2.00104e+07	5-59a	0 2	0 2
myc60	2.00104e+07	5-59a	2 0	2 0				Same bird as myc59a
3 samples, 2 birds			myc61+62+63+MAV.104	myc61+62+63	2	1
myc61	20031024	5-61	0 1 2	0 0 2
myc62	20031024	5-61	1 0 2	0 0 2				Same bird as myc61
myc63	20030512	5-61	2 2 0	2 2 0				^ duplicate per GATK

## Sheet: 5apart M. genavense
Genetic distance matrices for samples in M. genavense clusters separated by 5 or fewer SNPs
	Dated
Sample ID	bird ID	Cluster ID	Distance matrix from GATK	Comment
2 samples, 2 birds			58samples-myc97-128-8dups.12mixed.-1+1+1more.1more23-24.6pct.maxcov2000.adjust106
myc64a1	19920331	5-64a1	0 0
myc65a	20001219	5-64a1	0 0
19 samples, 19 birds			58samples-myc97-128-8dups.12mixed.-1+1+1more.1more23-24.6pct.maxcov2000.adjust106
myc68.1	20140514	12-68.1	0 2 1 1 2 1 5 4 7 3 3 2 0 0 8 3 2 3 2
myc71.1	20020211	12-68.1	2 0 3 3 4 3 3 2 5 5 5 0 2 2 6 5 0 1 4
myc72	20060412	12-68.1	1 3 0 0 1 0 6 5 8 4 4 3 1 1 9 4 3 4 3
myc73	20040312	12-68.1	1 3 0 0 1 0 6 5 8 4 4 3 1 1 9 4 3 4 3
myc74	20041120	12-68.1	2 4 1 1 0 1 7 6 9 5 5 4 2 2 10 5 4 5 4
myc77	20070919	12-68.1	1 3 0 0 1 0 6 5 8 4 4 3 1 1 9 4 3 4 3
myc79	20101006	12-68.1	5 3 6 6 7 6 0 5 8 8 8 3 5 5 9 8 3 2 7
myc88	19970512	12-68.1	4 2 5 5 6 5 5 0 7 7 7 2 4 4 8 7 2 3 6
myc91.2	20080710	12-68.1	7 5 8 8 9 8 8 7 0 10 10 5 7 7 1 10 5 6 9
myc95	20040529	12-68.1	3 5 4 4 5 4 8 7 10 0 0 5 3 3 11 6 5 6 5
myc101	20061227	12-68.1	3 5 4 4 5 4 8 7 10 0 0 5 3 3 11 6 5 6 5
myc105.1	20040627	12-68.1	2 0 3 3 4 3 3 2 5 5 5 0 2 2 6 5 0 1 4
myc106.3	2.01505e+07	12-68.1	0 2 1 1 2 1 5 4 7 3 3 2 0 0 8 3 2 3 2
myc107.1	19960821	12-68.1	0 2 1 1 2 1 5 4 7 3 3 2 0 0 8 3 2 3 2
myc111	20150407	12-68.1	8 6 9 9 10 9 9 8 1 11 11 6 8 8 0 11 6 7 10
myc112	19950323	12-68.1	3 5 4 4 5 4 8 7 10 6 6 5 3 3 11 0 5 6 3
myc115.1	20040228	12-68.1	2 0 3 3 4 3 3 2 5 5 5 0 2 2 6 5 0 1 4
myc117.1	2.00709e+07	12-68.1	3 1 4 4 5 4 2 3 6 6 6 1 3 3 7 6 1 0 5
myc125.2	20150613	12-68.1	2 4 3 3 4 3 7 6 9 5 5 4 2 2 10 3 4 5 0
7 samples, 7 birds			58samples-myc97-128-8dups.12mixed.-1+1+1more.1more23-24.6pct.maxcov2000.adjust106
myc68.2	20140514	5-68.2	0 10 6 1 2 1 5
myc70	20040317	5-68.2	10 0 14 9 10 9 5
myc98	20120503	5-68.2	6 14 0 5 6 5 9
myc106.2	2.01505e+07	5-68.2	1 9 5 0 1 0 4
myc117.2	2.00709e+07	5-68.2	2 10 6 1 0 1 5
myc125.1	20150613	5-68.2	1 9 5 0 1 0 4
myc131	20151220	5-68.2	5 5 9 4 5 4 0
2 samples, 2 birds			58samples-myc97-128-8dups.12mixed.-1+1+1more.1more23-24.6pct.maxcov2000.adjust106
myc78	20080201	5-78	0 1
myc81	20101027	5-78	1 0
3 samples, 3 birds			58samples-myc97-128-8dups.12mixed.-1+1+1more.1more23-24.6pct.maxcov2000.adjust106
myc91.1	20080710	5-91.1	0 4 5
myc105.2	20040627	5-91.1	4 0 1
myc127.2	20150915	5-91.1	5 1 0
3 samples, 3 birds			58samples-myc97-128-8dups.12mixed.-1+1+1more.1more23-24.6pct.maxcov2000.adjust106
myc93	19960823	5-93	0 3 1
myc129	20140324	5-93	3 0 4
myc132	20040707	5-93	1 4 0
2 samples, 2 birds			58samples-myc97-128-8dups.12mixed.-1+1+1more.1more23-24.6pct.maxcov2000.adjust106
myc102	20070406	5-102	0 0
myc122	20120707	5-102	0 0
2 samples, 2 birds			58samples-myc97-128-8dups.12mixed.-1+1+1more.1more23-24.6pct.maxcov2000.adjust106
myc103	20150629	5-103	0 4
myc110	2.01206e+07	5-103	4 0
2 samples, 2 birds			58samples-myc97-128-8dups.12mixed.-1+1+1more.1more23-24.6pct.maxcov2000.adjust106
myc107.4	19960821	5-107.4	0 3
myc113.2	2.01505e+07	5-107.4	3 0
2 samples, 2 birds			58samples-myc97-128-8dups.12mixed.-1+1+1more.1more23-24.6pct.maxcov2000.adjust106
myc109	20140516	5-109	0 1
myc127.1	20150915	5-109	1 0

## Sheet: 12apart M. avium
Genetic distance matrices for samples in M. avium clusters separated by 12 or fewer SNPs					SNPs found
					by both	SNPs found	SNPs found
	Dated				Cortex_var	only by	only by
Sample ID	bird ID	Cluster ID	Distance matrix from Cortex_var	Distance matrix from GATK	and GATK	Cortex_var	GATK	Comment
7 samples, 7 birds			7samples.inc.myc01+MAV.104	7samples.inc.myc01	16	3	3
myc01	20011208	12-01	0 0 8 7 6 8 14	0 2 9 7 6 6 13
myc02	20020925	12-01	0 0 8 7 6 8 14	2 0 11 9 8 8 15
myc05	20020623	12-01	8 8 0 3 2 4 10	9 11 0 4 3 3 10
myc16	20070925	12-01	7 7 3 0 0 3 9	7 9 4 0 0 1 8
myc23	20050820	12-01	6 6 2 0 0 2 8	6 8 3 0 0 0 7
myc30	20071127	12-01	8 8 4 3 2 0 10	6 8 3 1 0 0 7
myc50	20141006	12-01	14 14 10 9 8 10 0	13 15 10 8 7 7 0
2 samples, 2 birds			myc04+15+MAV.104	myc04+15	9
myc04	20090222	12-04	0 9	0 9
myc15	20120604	12-04	9 0	9 0
11 samples, 11 birds			11samples.inc.myc06+MAV.104	11samples.inc.myc06	55	1	2
myc06	20120428	12-06	0 19 9 13 8 7 11 7 10 9 12	0 20 9 13 8 7 11 6 10 9 14
myc18	20061217	12-06	19 0 20 30 19 18 22 24 27 26 11	20 0 21 31 20 19 23 24 28 27 13				Too far apart per GATK
myc25	20120426	12-06	9 20 0 20 1 1 6 14 17 16 13	9 21 0 20 1 1 6 13 17 16 15
myc26	20121112	12-06	13 30 20 0 19 18 22 12 17 16 23	13 31 20 0 19 18 22 11 17 16 25
myc33	20120115	12-06	8 19 1 19 0 0 5 13 16 15 12	8 20 1 19 0 0 5 12 16 15 14
myc39	20110610	12-06	7 18 1 18 0 0 4 12 15 14 11	7 19 1 18 0 0 4 11 15 14 13
myc42c	20130417	12-06	11 22 6 22 5 4 0 16 19 18 15	11 23 6 22 5 4 0 15 19 18 17
myc46	20090418	12-06	7 24 14 12 13 12 16 0 11 10 17	6 24 13 11 12 11 15 0 10 9 18
myc49	20140711	12-06	10 27 17 17 16 15 19 11 0 7 19	10 28 17 17 16 15 19 10 0 7 22
myc52	20140527	12-06	9 26 16 16 15 14 18 10 7 0 19	9 27 16 16 15 14 18 9 7 0 21
myc56a1	19940128	12-06	12 11 13 23 12 11 15 17 19 19 0	14 13 15 25 14 13 17 18 22 21 0				Too far apart per GATK
			v 10pct
4 samples, 3 birds			myc10+13+59a+60+MAV.104	myc10+13+59a+60	28	2	3	One myc60 outlier removed
myc10	20030608	12-10	0 22 18 9	0 22 18 6
myc13	20040406	12-10	22 0 20 12	22 0 22 13				Too far apart per GATK
myc59a	2.00104e+07	12-10	18 20 0 2	18 22 0 2
myc60	2.00104e+07	12-10	9 12 2 0	6 13 2 0				Same bird as myc59a
2 samples, 2 birds			myc37+94+MAV.104	myc37+94	10
myc37	2.00204e+07	12-37	0 10	0 10
myc94	20011217	12-37	10 0	10 0
2 samples, 2 birds			myc40+41c+MAV.104	myc40+41c	8	3	2
myc40	20051125	12-40	0 11	0 10
myc41c	20030414	12-40	11 0	10 0
2 samples, 2 birds			myc53+104+MAV.104	myc53+104			1
myc53	19951026	12-53	0 0	0 1
myc104	19951124	12-53	0 0	1 0
2 samples, 1 bird			myc58+85+MAV.104	myc58+85	5
myc58	2.0131e+07	12-58	0 5	0 5
myc85	2.0131e+07	12-58	5 0	5 0				Same bird as myc58
3 samples, 2 birds			myc61+62+63+MAV.104	myc61+62+63	2	1
myc61	20031024	12-61	0 1 2	0 0 2				Same bird as myc62
myc62	20031024	12-61	1 0 2	0 0 2				^ duplicate per GATK
myc63	20030512	12-61	2 2 0	2 2 0

## Sheet: 12apart M. genavense
Genetic distance matrices for samples in M. genavense clusters separated by 12 or fewer SNPs
	Dated
Sample ID	bird ID	Cluster ID	Distance matrix from GATK	Comment
12 samples, 11 birds			58samples-myc97-128-8dups.12mixed.-1+1+1more.1more23-24.6pct.maxcov2000.adjust106
myc47	20140826	12-47	0 16 24 25 20 15 10 7 16 15 25 19
myc68.2	20140514	12-47	16 0 10 11 6 1 8 9 2 1 11 5
myc70	20040317	12-47	24 10 0 15 14 9 16 17 10 9 19 5
myc75	20041214	12-47	25 11 15 0 15 10 17 18 11 10 20 10
myc98	20120503	12-47	20 6 14 15 0 5 12 13 6 5 15 9
myc106.2	2.01505e+07	12-47	15 1 9 10 5 0 7 8 1 0 10 4
myc107.4	19960821	12-47	10 8 16 17 12 7 0 3 8 7 17 11
myc113.2	2.01505e+07	12-47	7 9 17 18 13 8 3 0 9 8 18 12	Same bird as myc106
myc117.2	2.00709e+07	12-47	16 2 10 11 6 1 8 9 0 1 11 5
myc125.1	20150613	12-47	15 1 9 10 5 0 7 8 1 0 10 4
myc130	20100228	12-47	25 11 19 20 15 10 17 18 11 10 0 14
myc131	20151220	12-47	19 5 5 10 9 4 11 12 5 4 14 0
2 samples, 2 birds			58samples-myc97-128-8dups.12mixed.-1+1+1more.1more23-24.6pct.maxcov2000.adjust106
myc64a1	19920331	12-64a1	0 0
myc65a	20001219	12-64a1	0 0
19 samples, 19 birds			58samples-myc97-128-8dups.12mixed.-1+1+1more.1more23-24.6pct.maxcov2000.adjust106
myc68.1	20140514	12-68.1	0 2 1 1 2 1 5 4 7 3 3 2 0 0 8 3 2 3 2
myc71.1	20020211	12-68.1	2 0 3 3 4 3 3 2 5 5 5 0 2 2 6 5 0 1 4
myc72	20060412	12-68.1	1 3 0 0 1 0 6 5 8 4 4 3 1 1 9 4 3 4 3
myc73	20040312	12-68.1	1 3 0 0 1 0 6 5 8 4 4 3 1 1 9 4 3 4 3
myc74	20041120	12-68.1	2 4 1 1 0 1 7 6 9 5 5 4 2 2 10 5 4 5 4
myc77	20070919	12-68.1	1 3 0 0 1 0 6 5 8 4 4 3 1 1 9 4 3 4 3
myc79	20101006	12-68.1	5 3 6 6 7 6 0 5 8 8 8 3 5 5 9 8 3 2 7
myc88	19970512	12-68.1	4 2 5 5 6 5 5 0 7 7 7 2 4 4 8 7 2 3 6
myc91.2	20080710	12-68.1	7 5 8 8 9 8 8 7 0 10 10 5 7 7 1 10 5 6 9
myc95	20040529	12-68.1	3 5 4 4 5 4 8 7 10 0 0 5 3 3 11 6 5 6 5
myc101	20061227	12-68.1	3 5 4 4 5 4 8 7 10 0 0 5 3 3 11 6 5 6 5
myc105.1	20040627	12-68.1	2 0 3 3 4 3 3 2 5 5 5 0 2 2 6 5 0 1 4
myc106.3	2.01505e+07	12-68.1	0 2 1 1 2 1 5 4 7 3 3 2 0 0 8 3 2 3 2
myc107.1	19960821	12-68.1	0 2 1 1 2 1 5 4 7 3 3 2 0 0 8 3 2 3 2
myc111	20150407	12-68.1	8 6 9 9 10 9 9 8 1 11 11 6 8 8 0 11 6 7 10
myc112	19950323	12-68.1	3 5 4 4 5 4 8 7 10 6 6 5 3 3 11 0 5 6 3
myc115.1	20040228	12-68.1	2 0 3 3 4 3 3 2 5 5 5 0 2 2 6 5 0 1 4
myc117.1	2.00709e+07	12-68.1	3 1 4 4 5 4 2 3 6 6 6 1 3 3 7 6 1 0 5
myc125.2	20150613	12-68.1	2 4 3 3 4 3 7 6 9 5 5 4 2 2 10 3 4 5 0
2 samples, 2 birds			58samples-myc97-128-8dups.12mixed.-1+1+1more.1more23-24.6pct.maxcov2000.adjust106
myc71.2	20020211	12-71.2	0 7
myc106.1	2.01505e+07	12-71.2	7 0
2 samples, 2 birds			58samples-myc97-128-8dups.12mixed.-1+1+1more.1more23-24.6pct.maxcov2000.adjust106
myc78	20080201	12-78	0 1
myc81	20101027	12-78	1 0
8 samples, 8 birds			58samples-myc97-128-8dups.12mixed.-1+1+1more.1more23-24.6pct.maxcov2000.adjust106
myc82	20110425	12-82	0 9 21 13 19 14 24 22
myc91.1	20080710	12-82	9 0 12 4 10 5 15 13
myc93	19960823	12-82	21 12 0 8 14 9 3 1
myc105.2	20040627	12-82	13 4 8 0 6 1 11 9
myc115.2	20040228	12-82	19 10 14 6 0 7 17 15
myc127.2	20150915	12-82	14 5 9 1 7 0 12 10
myc129	20140324	12-82	24 15 3 11 17 12 0 4
myc132	20040707	12-82	22 13 1 9 15 10 4 0
2 samples, 2 birds			58samples-myc97-128-8dups.12mixed.-1+1+1more.1more23-24.6pct.maxcov2000.adjust106
myc99	20080304	12-99	0 9
myc107.3	19960821	12-99	9 0
2 samples, 2 birds			58samples-myc97-128-8dups.12mixed.-1+1+1more.1more23-24.6pct.maxcov2000.adjust106
myc102	20070406	12-102	0 0
myc122	20120707	12-102	0 0
3 samples, 2 birds			58samples-myc97-128-8dups.12mixed.-1+1+1more.1more23-24.6pct.maxcov2000.adjust106
myc103	20150629	12-103	0 4 14
myc110	2.01206e+07	12-103	4 0 10
myc119.1	2.01206e+07	12-103	14 10 0	Same bird as myc110
2 samples, 2 birds			58samples-myc97-128-8dups.12mixed.-1+1+1more.1more23-24.6pct.maxcov2000.adjust106
myc109	20140516	12-109	0 1
myc127.1	20150915	12-109	1 0
